# Supplementary material for: Accuracy of four digital scanners according to scanning strategy in complete-arch impressions
Source: PLoS One. 2018 Sep 13;13(9):e0202916. doi: 10.1371/journal.pone.0202916 (PMC6136706; doi:10.1371/journal.pone.0202916)
Supplement: S1 Table — Trios (scanning strategy A). (ZIP) [file pone.0202916.s001.zip]

Archive with 23 entries (20 files):
- S1/
- S1/3S8A.pdf
- __MACOSX/
- __MACOSX/S1/
- __MACOSX/S1/._3S8A.pdf
- S1/3S4A.pdf
- __MACOSX/S1/._3S4A.pdf
- S1/3S5A.pdf
- __MACOSX/S1/._3S5A.pdf
- S1/3S9A.pdf
- __MACOSX/S1/._3S9A.pdf
- S1/3S2A.pdf
- __MACOSX/S1/._3S2A.pdf
- S1/3S10A.pdf
- __MACOSX/S1/._3S10A.pdf
- S1/3S3A.pdf
- __MACOSX/S1/._3S3A.pdf
- S1/3S1A.pdf
- __MACOSX/S1/._3S1A.pdf
- S1/3S6A.pdf
- __MACOSX/S1/._3S6A.pdf
- S1/3S7A.pdf
- __MACOSX/S1/._3S7A.pdf
