# Supplementary material for: Accuracy of four digital scanners according to scanning strategy in complete-arch impressions
Source: PLoS One. 2018 Sep 13;13(9):e0202916. doi: 10.1371/journal.pone.0202916 (PMC6136706; doi:10.1371/journal.pone.0202916)
Supplement: S2 Table — Trios (scanning strategy B). (ZIP) [file pone.0202916.s002.zip]

Archive with 23 entries (20 files):
- S2/
- S2/3S4B.pdf
- __MACOSX/
- __MACOSX/S2/
- __MACOSX/S2/._3S4B.pdf
- S2/3S8B.pdf
- __MACOSX/S2/._3S8B.pdf
- S2/3S9B.pdf
- __MACOSX/S2/._3S9B.pdf
- S2/3S5B.pdf
- __MACOSX/S2/._3S5B.pdf
- S2/3S2B.pdf
- __MACOSX/S2/._3S2B.pdf
- S2/3S3B.pdf
- __MACOSX/S2/._3S3B.pdf
- S2/3S10B.pdf
- __MACOSX/S2/._3S10B.pdf
- S2/3S1B.pdf
- __MACOSX/S2/._3S1B.pdf
- S2/3S6B.pdf
- __MACOSX/S2/._3S6B.pdf
- S2/3S7B.pdf
- __MACOSX/S2/._3S7B.pdf
