# Supplementary material for: Accuracy of four digital scanners according to scanning strategy in complete-arch impressions
Source: PLoS One. 2018 Sep 13;13(9):e0202916. doi: 10.1371/journal.pone.0202916 (PMC6136706; doi:10.1371/journal.pone.0202916)
Supplement: S3 Table — Trios (scanning strategy C). (ZIP) [file pone.0202916.s003.zip]

Archive with 23 entries (20 files):
- S3/
- S3/3S4C.pdf
- __MACOSX/
- __MACOSX/S3/
- __MACOSX/S3/._3S4C.pdf
- S3/3S8C.pdf
- __MACOSX/S3/._3S8C.pdf
- S3/3S9C.pdf
- __MACOSX/S3/._3S9C.pdf
- S3/3S5C.pdf
- __MACOSX/S3/._3S5C.pdf
- S3/3S2C.pdf
- __MACOSX/S3/._3S2C.pdf
- S3/3S3C.pdf
- __MACOSX/S3/._3S3C.pdf
- S3/3S10C.pdf
- __MACOSX/S3/._3S10C.pdf
- S3/3S1C.pdf
- __MACOSX/S3/._3S1C.pdf
- S3/3S6C.pdf
- __MACOSX/S3/._3S6C.pdf
- S3/3S7C.pdf
- __MACOSX/S3/._3S7C.pdf
