# Supplementary material for: Accuracy of four digital scanners according to scanning strategy in complete-arch impressions
Source: PLoS One. 2018 Sep 13;13(9):e0202916. doi: 10.1371/journal.pone.0202916 (PMC6136706; doi:10.1371/journal.pone.0202916)
Supplement: S4 Table — Trios (scanning strategy D). (ZIP) [file pone.0202916.s004.zip]

Archive with 23 entries (20 files):
- S4/
- S4/3S9D.pdf
- __MACOSX/
- __MACOSX/S4/
- __MACOSX/S4/._3S9D.pdf
- S4/3S5D.pdf
- __MACOSX/S4/._3S5D.pdf
- S4/3S4D.pdf
- __MACOSX/S4/._3S4D.pdf
- S4/3S8D.pdf
- __MACOSX/S4/._3S8D.pdf
- S4/3S3D.pdf
- __MACOSX/S4/._3S3D.pdf
- S4/3S10D.pdf
- __MACOSX/S4/._3S10D.pdf
- S4/3S2D.pdf
- __MACOSX/S4/._3S2D.pdf
- S4/3S1D.pdf
- __MACOSX/S4/._3S1D.pdf
- S4/3S7D.pdf
- __MACOSX/S4/._3S7D.pdf
- S4/3S6D.pdf
- __MACOSX/S4/._3S6D.pdf
