# Supplementary material for: Accuracy of four digital scanners according to scanning strategy in complete-arch impressions
Source: PLoS One. 2018 Sep 13;13(9):e0202916. doi: 10.1371/journal.pone.0202916 (PMC6136706; doi:10.1371/journal.pone.0202916)
Supplement: S5 Table — iTero (scanning strategy A). (ZIP) [file pone.0202916.s005.zip]

Archive with 23 entries (20 files):
- S5/
- S5/IT8A.pdf
- __MACOSX/
- __MACOSX/S5/
- __MACOSX/S5/._IT8A.pdf
- S5/IT4A.pdf
- __MACOSX/S5/._IT4A.pdf
- S5/IT5A.pdf
- __MACOSX/S5/._IT5A.pdf
- S5/IT9A.pdf
- __MACOSX/S5/._IT9A.pdf
- S5/IT2A.pdf
- __MACOSX/S5/._IT2A.pdf
- S5/IT3A.pdf
- __MACOSX/S5/._IT3A.pdf
- S5/IT1A.pdf
- __MACOSX/S5/._IT1A.pdf
- S5/IT6A.pdf
- __MACOSX/S5/._IT6A.pdf
- S5/IT7A.pdf
- __MACOSX/S5/._IT7A.pdf
- S5/IT10A.pdf
- __MACOSX/S5/._IT10A.pdf
