# Supplementary material for: Accuracy of four digital scanners according to scanning strategy in complete-arch impressions
Source: PLoS One. 2018 Sep 13;13(9):e0202916. doi: 10.1371/journal.pone.0202916 (PMC6136706; doi:10.1371/journal.pone.0202916)
Supplement: S6 Table — iTero (scanning strategy B). (ZIP) [file pone.0202916.s006.zip]

Archive with 23 entries (20 files):
- S6/
- S6/IT4B.pdf
- __MACOSX/
- __MACOSX/S6/
- __MACOSX/S6/._IT4B.pdf
- S6/IT8B.pdf
- __MACOSX/S6/._IT8B.pdf
- S6/IT9B.pdf
- __MACOSX/S6/._IT9B.pdf
- S6/IT5B.pdf
- __MACOSX/S6/._IT5B.pdf
- S6/IT2B.pdf
- __MACOSX/S6/._IT2B.pdf
- S6/IT3B.pdf
- __MACOSX/S6/._IT3B.pdf
- S6/IT1B.pdf
- __MACOSX/S6/._IT1B.pdf
- S6/IT6B.pdf
- __MACOSX/S6/._IT6B.pdf
- S6/IT7B.pdf
- __MACOSX/S6/._IT7B.pdf
- S6/IT10B.pdf
- __MACOSX/S6/._IT10B.pdf
