# Supplementary material for: Accuracy of four digital scanners according to scanning strategy in complete-arch impressions
Source: PLoS One. 2018 Sep 13;13(9):e0202916. doi: 10.1371/journal.pone.0202916 (PMC6136706; doi:10.1371/journal.pone.0202916)
Supplement: S7 Table — iTero (scanning strategy C). (ZIP) [file pone.0202916.s007.zip]

Archive with 23 entries (20 files):
- S7/
- S7/IT4C.pdf
- __MACOSX/
- __MACOSX/S7/
- __MACOSX/S7/._IT4C.pdf
- S7/IT8C.pdf
- __MACOSX/S7/._IT8C.pdf
- S7/IT9C.pdf
- __MACOSX/S7/._IT9C.pdf
- S7/IT5C.pdf
- __MACOSX/S7/._IT5C.pdf
- S7/IT2C.pdf
- __MACOSX/S7/._IT2C.pdf
- S7/IT3C.pdf
- __MACOSX/S7/._IT3C.pdf
- S7/IT1C.pdf
- __MACOSX/S7/._IT1C.pdf
- S7/IT6C.pdf
- __MACOSX/S7/._IT6C.pdf
- S7/IT10C.pdf
- __MACOSX/S7/._IT10C.pdf
- S7/IT7C.pdf
- __MACOSX/S7/._IT7C.pdf
