# Supplementary material for: Accuracy of four digital scanners according to scanning strategy in complete-arch impressions
Source: PLoS One. 2018 Sep 13;13(9):e0202916. doi: 10.1371/journal.pone.0202916 (PMC6136706; doi:10.1371/journal.pone.0202916)
Supplement: S8 Table — iTero (scanning strategy D). (ZIP) [file pone.0202916.s008.zip]

Archive with 23 entries (20 files):
- S8/
- S8/IT9D.pdf
- __MACOSX/
- __MACOSX/S8/
- __MACOSX/S8/._IT9D.pdf
- S8/IT5D.pdf
- __MACOSX/S8/._IT5D.pdf
- S8/IT4D.pdf
- __MACOSX/S8/._IT4D.pdf
- S8/IT8D.pdf
- __MACOSX/S8/._IT8D.pdf
- S8/IT3D.pdf
- __MACOSX/S8/._IT3D.pdf
- S8/IT2D.pdf
- __MACOSX/S8/._IT2D.pdf
- S8/IT1D.pdf
- __MACOSX/S8/._IT1D.pdf
- S8/IT7D.pdf
- __MACOSX/S8/._IT7D.pdf
- S8/IT10D.pdf
- __MACOSX/S8/._IT10D.pdf
- S8/IT6D.pdf
- __MACOSX/S8/._IT6D.pdf
