# Supplementary material for: Accuracy of four digital scanners according to scanning strategy in complete-arch impressions
Source: PLoS One. 2018 Sep 13;13(9):e0202916. doi: 10.1371/journal.pone.0202916 (PMC6136706; doi:10.1371/journal.pone.0202916)
Supplement: S9 Table — Omnicam (scanning strategy A). (ZIP) [file pone.0202916.s009.zip]

Archive with 23 entries (20 files):
- S9/
- S9/OM2A.pdf
- __MACOSX/
- __MACOSX/S9/
- __MACOSX/S9/._OM2A.pdf
- S9/OM3A.pdf
- __MACOSX/S9/._OM3A.pdf
- S9/OM8A.pdf
- __MACOSX/S9/._OM8A.pdf
- S9/OM4A.pdf
- __MACOSX/S9/._OM4A.pdf
- S9/OM5A.pdf
- __MACOSX/S9/._OM5A.pdf
- S9/OM9A.pdf
- __MACOSX/S9/._OM9A.pdf
- S9/OM6A.pdf
- __MACOSX/S9/._OM6A.pdf
- S9/OM7A.pdf
- __MACOSX/S9/._OM7A.pdf
- S9/OM10A.pdf
- __MACOSX/S9/._OM10A.pdf
- S9/OM1A.pdf
- __MACOSX/S9/._OM1A.pdf
