# Supplementary material for: Accuracy of four digital scanners according to scanning strategy in complete-arch impressions
Source: PLoS One. 2018 Sep 13;13(9):e0202916. doi: 10.1371/journal.pone.0202916 (PMC6136706; doi:10.1371/journal.pone.0202916)
Supplement: S10 Table — Omnicam (scanning strategy B). (ZIP) [file pone.0202916.s010.zip]

Archive with 23 entries (20 files):
- S10/
- S10/OM2B.pdf
- __MACOSX/
- __MACOSX/S10/
- __MACOSX/S10/._OM2B.pdf
- S10/OM3B.pdf
- __MACOSX/S10/._OM3B.pdf
- S10/OM4B.pdf
- __MACOSX/S10/._OM4B.pdf
- S10/OM8B.pdf
- __MACOSX/S10/._OM8B.pdf
- S10/OM9B.pdf
- __MACOSX/S10/._OM9B.pdf
- S10/OM5B.pdf
- __MACOSX/S10/._OM5B.pdf
- S10/OM6B.pdf
- __MACOSX/S10/._OM6B.pdf
- S10/OM7B.pdf
- __MACOSX/S10/._OM7B.pdf
- S10/OM10B.pdf
- __MACOSX/S10/._OM10B.pdf
- S10/OM1B.pdf
- __MACOSX/S10/._OM1B.pdf
