# Supplementary material for: Accuracy of four digital scanners according to scanning strategy in complete-arch impressions
Source: PLoS One. 2018 Sep 13;13(9):e0202916. doi: 10.1371/journal.pone.0202916 (PMC6136706; doi:10.1371/journal.pone.0202916)
Supplement: S11 Table — Omnicam (scanning strategy C). (ZIP) [file pone.0202916.s011.zip]

Archive with 23 entries (20 files):
- S11/
- S11/OM2C.pdf
- __MACOSX/
- __MACOSX/S11/
- __MACOSX/S11/._OM2C.pdf
- S11/OM3C.pdf
- __MACOSX/S11/._OM3C.pdf
- S11/OM4C.pdf
- __MACOSX/S11/._OM4C.pdf
- S11/OM8C.pdf
- __MACOSX/S11/._OM8C.pdf
- S11/OM9C.pdf
- __MACOSX/S11/._OM9C.pdf
- S11/OM5C.pdf
- __MACOSX/S11/._OM5C.pdf
- S11/OM6C.pdf
- __MACOSX/S11/._OM6C.pdf
- S11/OM7C.pdf
- __MACOSX/S11/._OM7C.pdf
- S11/OM10C.pdf
- __MACOSX/S11/._OM10C.pdf
- S11/OM1C.pdf
- __MACOSX/S11/._OM1C.pdf
