# Supplementary material for: Accuracy of four digital scanners according to scanning strategy in complete-arch impressions
Source: PLoS One. 2018 Sep 13;13(9):e0202916. doi: 10.1371/journal.pone.0202916 (PMC6136706; doi:10.1371/journal.pone.0202916)
Supplement: S12 Table — Omnicam (scanning strategy D). (ZIP) [file pone.0202916.s012.zip]

Archive with 23 entries (20 files):
- S12/
- S12/OM3D.pdf
- __MACOSX/
- __MACOSX/S12/
- __MACOSX/S12/._OM3D.pdf
- S12/OM2D.pdf
- __MACOSX/S12/._OM2D.pdf
- S12/OM9D.pdf
- __MACOSX/S12/._OM9D.pdf
- S12/OM5D.pdf
- __MACOSX/S12/._OM5D.pdf
- S12/OM4D.pdf
- __MACOSX/S12/._OM4D.pdf
- S12/OM8D.pdf
- __MACOSX/S12/._OM8D.pdf
- S12/OM7D.pdf
- __MACOSX/S12/._OM7D.pdf
- S12/OM6D.pdf
- __MACOSX/S12/._OM6D.pdf
- S12/OM1D.pdf
- __MACOSX/S12/._OM1D.pdf
- S12/OM10D.pdf
- __MACOSX/S12/._OM10D.pdf
