# Supplementary material for: Accuracy of four digital scanners according to scanning strategy in complete-arch impressions
Source: PLoS One. 2018 Sep 13;13(9):e0202916. doi: 10.1371/journal.pone.0202916 (PMC6136706; doi:10.1371/journal.pone.0202916)
Supplement: S13 Table — True definition (scanning strategy A). (ZIP) [file pone.0202916.s013.zip]

Archive with 23 entries (20 files):
- S13/
- S13/TD3A.pdf
- __MACOSX/
- __MACOSX/S13/
- __MACOSX/S13/._TD3A.pdf
- S13/TD2A.pdf
- __MACOSX/S13/._TD2A.pdf
- S13/TD9A.pdf
- __MACOSX/S13/._TD9A.pdf
- S13/TD5A.pdf
- __MACOSX/S13/._TD5A.pdf
- S13/TD4A.pdf
- __MACOSX/S13/._TD4A.pdf
- S13/TD8A.pdf
- __MACOSX/S13/._TD8A.pdf
- S13/TD7A.pdf
- __MACOSX/S13/._TD7A.pdf
- S13/TD10A.pdf
- __MACOSX/S13/._TD10A.pdf
- S13/TD6A.pdf
- __MACOSX/S13/._TD6A.pdf
- S13/TD1A.pdf
- __MACOSX/S13/._TD1A.pdf
