# Supplementary material for: Accuracy of four digital scanners according to scanning strategy in complete-arch impressions
Source: PLoS One. 2018 Sep 13;13(9):e0202916. doi: 10.1371/journal.pone.0202916 (PMC6136706; doi:10.1371/journal.pone.0202916)
Supplement: S14 Table — True definition (scanning strategy B). (ZIP) [file pone.0202916.s014.zip]

Archive with 23 entries (20 files):
- S14/
- S14/TD3B.pdf
- __MACOSX/
- __MACOSX/S14/
- __MACOSX/S14/._TD3B.pdf
- S14/TD2B.pdf
- __MACOSX/S14/._TD2B.pdf
- S14/TD5B.pdf
- __MACOSX/S14/._TD5B.pdf
- S14/TD9B.pdf
- __MACOSX/S14/._TD9B.pdf
- S14/TD8B.pdf
- __MACOSX/S14/._TD8B.pdf
- S14/TD4B.pdf
- __MACOSX/S14/._TD4B.pdf
- S14/TD7B.pdf
- __MACOSX/S14/._TD7B.pdf
- S14/TD10B.pdf
- __MACOSX/S14/._TD10B.pdf
- S14/TD6B.pdf
- __MACOSX/S14/._TD6B.pdf
- S14/TD1B.pdf
- __MACOSX/S14/._TD1B.pdf
