# Supplementary material for: Accuracy of four digital scanners according to scanning strategy in complete-arch impressions
Source: PLoS One. 2018 Sep 13;13(9):e0202916. doi: 10.1371/journal.pone.0202916 (PMC6136706; doi:10.1371/journal.pone.0202916)
Supplement: S15 Table — True definition (scanning strategy C). (ZIP) [file pone.0202916.s015.zip]

Archive with 23 entries (20 files):
- S15/
- S15/TD3C.pdf
- __MACOSX/
- __MACOSX/S15/
- __MACOSX/S15/._TD3C.pdf
- S15/TD2C.pdf
- __MACOSX/S15/._TD2C.pdf
- S15/TD5C.pdf
- __MACOSX/S15/._TD5C.pdf
- S15/TD9C.pdf
- __MACOSX/S15/._TD9C.pdf
- S15/TD8C.pdf
- __MACOSX/S15/._TD8C.pdf
- S15/TD4C.pdf
- __MACOSX/S15/._TD4C.pdf
- S15/TD7C.pdf
- __MACOSX/S15/._TD7C.pdf
- S15/TD6C.pdf
- __MACOSX/S15/._TD6C.pdf
- S15/TD10C.pdf
- __MACOSX/S15/._TD10C.pdf
- S15/TD1C.pdf
- __MACOSX/S15/._TD1C.pdf
