# Supplementary material for: Accuracy of four digital scanners according to scanning strategy in complete-arch impressions
Source: PLoS One. 2018 Sep 13;13(9):e0202916. doi: 10.1371/journal.pone.0202916 (PMC6136706; doi:10.1371/journal.pone.0202916)
Supplement: S16 Table — True definition (scanning strategy D). (ZIP) [file pone.0202916.s016.zip]

Archive with 23 entries (20 files):
- S16/
- S16/TD2D.pdf
- __MACOSX/
- __MACOSX/S16/
- __MACOSX/S16/._TD2D.pdf
- S16/TD3D.pdf
- __MACOSX/S16/._TD3D.pdf
- S16/TD8D.pdf
- __MACOSX/S16/._TD8D.pdf
- S16/TD4D.pdf
- __MACOSX/S16/._TD4D.pdf
- S16/TD5D.pdf
- __MACOSX/S16/._TD5D.pdf
- S16/TD9D.pdf
- __MACOSX/S16/._TD9D.pdf
- S16/TD10D.pdf
- __MACOSX/S16/._TD10D.pdf
- S16/TD6D.pdf
- __MACOSX/S16/._TD6D.pdf
- S16/TD7D.pdf
- __MACOSX/S16/._TD7D.pdf
- S16/TD1D.pdf
- __MACOSX/S16/._TD1D.pdf
